# Supplementary material for: Prediction meets causal inference: the role of treatment in clinical prediction models
Source: Eur J Epidemiol. 2020 May 22;35(7):619–30. doi: 10.1007/s10654-020-00636-1 (PMC7387325; doi:10.1007/s10654-020-00636-1)
Supplement: Supplementary file 1 — Supplementary material 1 (ZIP 126 KB) [file 10654_2020_636_MOESM1_ESM.zip]

Archive with 4 entries (4 files):
- neco_simulated_data_n1000.RData
- Predictimands_AnalysisSimulatedData.R
- Predictimands_Imputation.R
- ReadMe.txt
