# Supplementary material for: Prediction meets causal inference: the role of treatment in clinical prediction models
Source: Eur J Epidemiol. 2020 May 22;35(7):619–30. doi: 10.1007/s10654-020-00636-1 (PMC7387325; doi:10.1007/s10654-020-00636-1)
Supplement: Supplementary file 1 — Supplementary material 1 (ZIP 126 KB) [file 10654_2020_636_MOESM1_ESM.zip › Predictimands_AnalysisSimulatedData.R]

#------------------------------------------------------------------------------#
# Prediction meets causal inference
# Analysis on simulated data
#
# Author: Nan van Geloven
# February 2020
#------------------------------------------------------------------------------#


#------------------------------------------------------------------------------#
# Load the data and packages
#------------------------------------------------------------------------------#

# Store simulated data in object 'neco'
load("neco_simulated_data_n1000.RData")

library(survival)
library(mstate)
library(nlme)
library(ipw)

#------------------------------------------------------------------------------#
# Perform analysis on simulated data
#------------------------------------------------------------------------------#

# Descriptives -----------------------------------------------------------------

# Mortality indicator
summary(neco$dead_r)

# Treatment indicator
summary(neco$tx_r)

# Cross table treatment (transplant) and mortality
t_descr <- table(neco$tx_r, neco$dead_r)
colnames(t_descr) <- c("dead_no", "dead_yes")
rownames(t_descr) <- c("transplant_no", "transplant_yes")
t_descr

# Age
hist(neco$age0_c) # age at time 0 (study entry) centered around mean age 68.25

# 1. Ignore-treatment strategy ------------------------------------------------- 

# Fit Cox proportional hazards model using default options
m_it <- coxph(Surv(timetodeath, dead_r) ~ age0_c + therap0, data=neco)
summary(m_it)

# Test proportional hazards assumption
cox.zph(m_it) # no sign departure from proportionality

# 2. Composite strategy -------------------------------------------------------- 

# Create a new status variable that is 1 when either a death or a treatment occurred
neco$composite <- 0
neco$composite[neco$dead_r==1] <- 1
neco$composite[neco$tx_r==1] <- 1

# Create a new time variable for the time to composite event
neco$timetocomposite <- neco$endoffollowup
neco$timetocomposite[neco$dead_r==1] <- neco$timetodeath[neco$dead_r==1]
neco$timetocomposite[neco$tx_r==1] <- neco$timetotx[neco$tx_r==1]

# Fit Cox proportional hazards model using the composite status and time variables 
# and using default options
m_comp <- coxph(Surv(timetocomposite, composite) ~ age0_c + therap0,
                data=neco)
summary(m_comp)

# Test proportional hazards assumption
cox.zph(m_comp) # Suggests proportionality does not hold for the composite outcome.
# We ignore the violation here (simulated data) 

# 3. While-untreated strategy --------------------------------------------------
# Two cause-specific hazard models are fitted and combined for calculating 
# cumulative incidence.
# For explanation on the code used see the tutorial on competing risks by Putter,
# Fiocco and Geskus at https://onlinelibrary.wiley.com/doi/10.1002/sim.2712

# Create a new status variable with separate levels for treatment and death
neco$status <- 0
neco$status[neco$dead_r==1] <- 1
neco$status[neco$tx_r==1] <- 2
neco$statuscr <- factor(neco$status)

# Create a new time variable equal to the composite event time variable 
neco$time <- as.numeric(neco$timetocomposite)

# Define transition matrix multi-state model (mstate package)
tmat <- trans.comprisk(2,c("dead_r","tx_r"))
tmat
neco$stat1 <- as.numeric(neco$status == 1)
neco$stat2 <- as.numeric(neco$status == 2)

# Prepare data for multi-state model (mstate package)
necolong <- msprep(time = c(NA, "time", "time"),
                   status = c(NA, "stat1", "stat2"),
                   data = neco,
                   keep = c("age0_c", "therap0"),
                   trans = tmat)
events(necolong)

# Separate proportional covariate effects assumed for hazard of mortality and 
# 'hazard' of treatment
necolong <- expand.covs(necolong, c("therap0","age0_c"))
head(necolong)

# Estimate cause-specific Cox proportional hazard models (use dummies for baseline
# therapy and age to estimate separate baseline cause-specific hazard functions)
m_cuminc <- coxph(Surv(time, status) ~ therap02.1 + 
                    therap02.2 +                    
                    age0_c.1 + 
                    age0_c.2 + 
                    strata(trans),
                  data = necolong, method = "breslow")
summary(m_cuminc)

# Test proportional hazard assumption
cox.zph(m_cuminc) # Global test marginally accepted, but potential violations are
# ignored here 

# 4. Hypothetical -------------------------------------------------------------- 

## 4.1 Baseline covariates, censoring  ----
# Create a new status variable indicating death before treatment start
neco$dead_beforetx <- neco$status
neco$dead_beforetx[neco$tx_r==1] <- 0
neco$timetodeath_beforetx <- as.numeric(neco$timetocomposite) 
table(neco$dead_beforetx) 

# Cox model for death before tx censoring at tx initiation and loss to follow up
m_hyp1 <- coxph(Surv(timetodeath_beforetx, dead_beforetx) ~ 
                  age0_c + # age at baseline
                  therap0,    # therapy at baseline
                data=neco)
summary(m_hyp1)

# Test proportional hazards assumption
cox.zph(m_hyp1) #global test not violated

## 4.2 Baseline covariates, modelling ----

# First build a new dataset, with two rows per patient, before and after tx
neco$id <- 1:nrow(neco)

# First row: from baseline to start of treatment or time of death
neco$start1 <- 0 
neco$stop1 <- neco$timetodeath
neco$stop1[neco$tx_r==1] <- neco$timetotx[neco$tx_r==1]

# Second row: from treatment initiation to time of death for those who initiated tx
neco$start2 <- NA
neco$start2[neco$tx_r==1] <- neco$timetotx[neco$tx_r==1]
neco$stop2 <- NA
neco$stop2[neco$tx_r==1] <- neco$timetodeath[neco$tx_r==1]

# Treatment and mortality status variables in the new dataset
neco$tx1 <- 0
neco$tx2 <- 0
neco$tx2[neco$tx_r==1] <- 1
neco$death1 <- neco$dead_r
neco$death1[neco$tx_r==1] <- 0
neco$death2 <- NA
neco$death2[neco$tx_r==1] <- neco$dead_r[neco$tx_r==1]

# Make data long with treatment as time-varying variable
neco_long <- reshape(neco, v.names=c("tstart", "tstop", "tx", "death"), 
                     varying=list(paste("start", 1:2, sep = ""),
                                  paste("stop", 1:2, sep = ""),
                                  paste("tx", 1:2, sep = ""),
                                  paste("death", 1:2, sep = ""))
                     , direction="long")

# Remove second line of patients without tx
nrow(neco_long)
neco_long <- neco_long[!is.na(neco_long$death),]
nrow(neco_long)

# Model the time-varying treatment effect together with age and dialysis type
m_hyp2a <- coxph(Surv(tstart, tstop, death) ~ tx + 
                   age0_c +
                   therap0,
                 data=neco_long)
m_hyp2a

# Need to model treatment form correctly; test proportional hazards assumption
cox.zph(m_hyp2a)       # global test violated
plot(cox.zph(m_hyp2a)) # tx seems to be non-proportional

# Include interactions with tx
m_hyp2b <- coxph(Surv(tstart, tstop, death) ~ tx + 
                   age0_c + 
                   therap0 + 
                   tx * age0_c +          
                   tx * therap0,
                   data = neco_long)
m_hyp2b                # not much evidence for these interactions
cox.zph(m_hyp2b)       # global test still violated

# m_hyp2c in original data: include time dependent treatment effect by 
# interaction with log(time). Analysis skipped in simulated data

# Include time-dependent treatment by interaction between tx and a step function of time
neco_long2 <- survSplit(Surv(tstart, tstop, death) ~ .,
                        data = neco_long,
                        cut = c(3, 8),   # chosen from Schoenfeld residual plot
                        episode = "tgroup",
                        id = "id2")
head(neco_long2[, c("id","id2", "tstart", "tstop", "time", "death", "tgroup",
                    "age0_c", "tx")]) # inspect time-varying structure in data
m_hyp2d <- coxph(Surv(tstart, tstop, death) ~ age0_c + 
                   therap0 + 
                   tx:strata(tgroup),
                   data = neco_long2)
m_hyp2d
cox.zph(m_hyp2d)       # no overall violation anymore

m_hyp2d_ref <- coxph(Surv(tstart, tstop, death)~age0_c+therap0+tx, data=neco_long2)
m_hyp2d_ref
m_hyp2a# the same
anova(m_hyp2d, m_hyp2d_ref) # model with strata sign better (on orignal data, on simulated data not sing)
# Final model = m_hyp2d

## Data preparation steps  strategy 4.3 and 4.4 ----
# Following the example code of willem van der Wal  http://vanderwalresearch.com/blog/13-rtutorial-wtchr
# we choose to use the following time dependent predictors of treatment
# comorbidity score (charl (12 categories), BMI, hyperparathyreoidism (lab: CA (calcium))

# Create long dataset containing the time varying covariates (one row per visit,
# total 16 visits). Compare to 'longdat' in code van der Wal

L_long <- reshape(neco, v.names=c("charl", "bmi", "ca", "timetovisit"), 
                  varying=list(paste("charl", 0:16, sep = ""),
                               c(paste("bmi", 0:9, sep = ""), 
                                 paste("bmi", 10:16, sep = "")),
                                paste("ca",0:16, sep=""),
                                paste("timetovisit", 0:16, sep="")),
                  times=0:16, direction="long", idvar="id", ids=0:16)

nrow(L_long)               # Check: 17 * n  = 17 * 1000
L_long$fuptime <- L_long$timetovisit
summary(L_long$fuptime)

# Make a long dataset with follow-up in start stop notation 

# First make unique timepoints: summarize the visit times in fixed intervals and 
# add the times at which patients died
timepoints <- sort(c(0.25,seq(0,8,by=0.5), unique(neco$timetodeath[neco$dead_r==1])))

# Build a basic dataset, with all necessary time points for each individual:
basic_dat <- data.frame(
  id = rep( sort(unique(neco$id)),         	     # replicate patient ID for each
            each = length(timepoints)-1 ),       # timepoint
  tstart = rep( timepoints[-length(timepoints)], # starttime for each interval of follow-up, 
                times = length(unique(neco$id)) ),	# repeated for each patient
  fuptime = rep( timepoints[-1],                 # endtime for each interval of follow-up,
                 times = length(unique(neco$id)) )	# repeated for each patient
)

# Merge the baseline data
necosmall <- subset(neco, select=c(id, timetodeath, timetotx, dead_r, tx_r,
                                   age0_c, therap0))
basic_dat <- merge(basic_dat, necosmall, by = "id", all.x = T, sort = F)
basic_dat[1:10,] # examine the first 10 rows
nrow(basic_dat)

# Remove all time points after the individual died
basic_dat <- basic_dat[basic_dat$fuptime <= basic_dat$timetodeath,] 
nrow(basic_dat)

# Create indicator variables for dropout and event
basic_dat$ind.event <- ifelse(with(basic_dat, 
                                   dead_r == "1" & fuptime == timetodeath),
                              1, 0) # Create indicator for event
basic_dat$ind.tx <- ifelse(with(basic_dat, 
                                tx_r == "1" & fuptime >= timetotx),
                           1, 0)    # Create time-dependent treatment indicator

# Check whether the numbers of events match those in starting data file
table(basic_dat$ind.event)
table(neco$dead_r) # OK

# Cox proportional hazards model unadjusted on the longitudinal basic data
m_check <- coxph(Surv(time = tstart, time2 = fuptime, event = ind.event) ~ 
                   ind.tx + age0_c + therap0,
                 data = basic_dat)
summary(m_hyp2a)  # As a check, should give  the same results as before
summary(m_check)  # OK

# Missing data in the time-varying covariates may need to be imputed 
# This was done in the real data using the script 'Predictimands_Imputation.R'
# in the simulated data we did not introduce missings in the covariates, but we run 
# the file to remain same names (.imputed)
source("Predictimands_Imputation.R")

# make categorical BMI variable; high BMI is contra-indication for transplantation
basic_dat$bmi.imputed_cat <- basic_dat$bmi.imputed>34.9
table(basic_dat$bmi.imputed_cat)

## create weigths
# For further explanation of the ipw syntax see https://www.jstatsoft.org/article/view/v043i13 
# Package ipw

# Estimate stabilized weights using the (imputed) time varying covariates.
stab_weights <- ipwtm(exposure = ind.tx,
  family = "survival",
  numerator = ~ 1,
  denominator = ~ charl.imputed + bmi.imputed_cat + ca.imputed ,
  id = id,
  tstart = tstart,
  timevar = fuptime,
  type = "first",
  data = basic_dat)

# Descriptives for the models used to estimate the denominator of the weights
stab_weights$den.mod

# Descriptives and plots for the weights
ipwplot(weights = stab_weights$ipw.weights,
        timevar = basic_dat$fuptime,
        las = 1,
        binwidth = 1,
        ylim = c(-1, 1), 
        main = "Stabilized inverse probability of censoring weights")
summary(stab_weights$ipw.weights)# in the simulated data weights are close to one, also over time

# Add inverse probability weights to basic dataset
basic_dat$ipw.weights <- stab_weights$ipw.weights

## 4.3 Time-varying covariates, censoring at tx----

basic_dat$timetostatus <- pmin(basic_dat$timetodeath, basic_dat$timetotx)
basic_dat$status <- ifelse(basic_dat$timetodeath == 
                             basic_dat$timetotx & basic_dat$dead_r==1,
                           1,0)
table(basic_dat$dead_r[basic_dat$tstart==0]) 
table(basic_dat$status[basic_dat$tstart==0]) 

# Create status variable for event death before tx
basic_dat$ind.status <- ifelse(with(basic_dat, status == "1" & fuptime == timetodeath), 1, 0)
basic_dat_censor <- basic_dat[basic_dat$ind.tx==0,] # remove follow up after transplantation
table(basic_dat_censor$ind.status)
t_descr # compare to original data

# Fit weighted model, approach censoring tx 
m_hyp3 <- coxph(Surv(time = tstart, time2 = fuptime, event = ind.status) ~ 
                  age0_c + therap0 + cluster(id),
                weights = ipw.weights, data = basic_dat_censor)
summary(m_hyp3)
cox.zph(m_hyp3)  # global test not rejected

## 4.3 Time-varying covariates, modelling tx ----

m_hyp4 <- coxph(Surv(time = tstart, time2 = fuptime, event = ind.event) ~ 
                  ind.tx + age0_c + therap0 + cluster(id),
                weights = ipw.weights, data = basic_dat)
m_hyp4
# Check proportional hazards assumption
cox.zph(m_hyp4) # global test violated
plot(cox.zph(m_hyp4))

# Fit weighted model, approach modelling tx using time varying tx effect (step function), like in m_hyp2d
nrow(basic_dat)
basic_dat_2 <- survSplit(Surv(tstart,fuptime, ind.event) ~ ., 
                         data= basic_dat, cut=c(3, 8), # chosen from Schoenfeld residual plot
                         episode= "tgroup", id="id3")
nrow(basic_dat_2) # no new rows since 3 and 8 are already in timepoints, but variable 'tgroup' is added
m_hyp4d <- coxph(Surv(tstart, fuptime, ind.event) ~ age0_c +
                   therap0 + 
                   ind.tx:strata(tgroup),
                 data=basic_dat_2, weights=ipw.weights)
m_hyp4d
cox.zph(m_hyp4d)  # global test not rejected 


#------------------------------------------------------------------------------#
# Create figure on simulated data, similar to figure 2 in the paper  ----
#------------------------------------------------------------------------------#

# Choose parameters for covariates and prediction timescale
agepredict <- 10                     # patient aged 70 
#agepredict <- -10                    # patient aged 50 
therapypredict <- 1                  # patient on hemodialysis
timepredict <- seq(0.01,10, by=0.01) # years since start on dialysis
l <- length(timepredict)

# Ignore treatment
covs <- data.frame(age0_c = rep(agepredict, l),
    therap0 = as.factor(rep(therapypredict, l)),
    timetodeath = timepredict,
    dead_r = rep(0, l))
preds <- 1 - exp(-predict(m_it, newdata = covs, type = "expected")) 
# see help(predict.coxph), survival prob is exp(-expected)
plot(timepredict,  preds,
  type = "s",
  lwd = 2,
  xlab = "Years since start on dialysis",
  ylab = "mortality risk",
  xlim = c(0, 14.1),
  ylim = c(0, 1),
  col = 1)
text(10, 
     preds[timepredict == 10], # prediction at 10 years since start on dialysis
     paste(round(100 * preds[timepredict == 10], 0), "%", "ignore treatment"), 
     pos = 4)

# Composite
covs <- data.frame(age0_c = rep(agepredict, l),
    therap0 = as.factor(rep(therapypredict, l)),
    timetocomposite = timepredict,
    composite = rep(0, l))
preds <- 1 - exp(-predict(m_comp, newdata = covs, type = "expected")) 
lines(timepredict, preds,
  type = "s",
  lwd = 2,
  xlab = "Years since start on dialysis",
  ylab = "mortality risk",
  xlim = c(0, 11.1),
  ylim = c(0, 1),
  col = 2)
text(10,
     preds[timepredict == 10], # prediction at 10 years since start on dialysis
     paste(round(100 * preds[timepredict == 10], 0), "%", "composite"),
     col = 2,
     pos = 4)

# While untreated
datapredict <- data.frame(age0_c.1 = c(agepredict, 0),
    age0_c.2 = c(0, agepredict),
    therap02.1 = as.factor(c(therapypredict, 0)),
    therap02.2 = as.factor(c(0, therapypredict)),
    trans = c(1, 2),
    strata = c(1, 2))
msf <- msfit(m_cuminc, datapredict, trans = tmat) # predict from multistate model
pt <- probtrans(msf, 0)[[1]] # transition probabilities
idx1 <- (pt$time < 10) # only plot up to 10 years after dialysis
lines(c(0, pt$time[idx1]),
  c(0, pt$pstate2[idx1]),
  type = "s",
  lwd = 2,
  col = 3)
text(10,
  max(pt$pstate2[idx1]), # Show maximum probability for transtition from eventfree to treated
  paste(round(100 * max(pt$pstate2[idx1]), 0), "%", "while untreated"),
  col = 3,
  pos = 4)

#hypothetical

#hyp_1: baseline covariates, censoring at tx
covs <- data.frame(age0_c = rep(agepredict, l),
    therap0 = as.factor(rep(therapypredict, l)),
    timetodeath_beforetx = timepredict,
    dead_beforetx = rep(0, l))
preds <- 1 - exp(-predict(m_hyp1, newdata = covs, type = "expected")) # see help(predict.coxph), survival prob is exp(-expected)
lines(timepredict,
  preds,
  type = "s",
  lwd = 2,
  xlim = c(0, 10),
  ylim = c(0, 1),
  col = 4)
paste(round(100 * preds[timepredict ==
                          10], 0), "%")

#hyp_2: baseline covariates, modelling tx
covs <- data.frame(tx = rep(0,3),
                   tgroup=1:3, 
                   age0_c = rep(agepredict,3), 
                   therap0=as.factor(rep(therapypredict,3)), 
                   tstart = c(0,3,8), 
                   tstop=c(3,8,10), 
                   death=rep(0,3), 
                   curve=rep(1,3))
sfit_hyp2d <- survfit(m_hyp2d, newdata=covs, id=curve)
lines(sfit_hyp2d, col=4, lty=2, lwd=2, conf.int=F, fun="event")
max(1-sfit_hyp2d$surv[sfit_hyp2d$time<=10])

#hyp_3: time-varying covariates, censoring at tx
covs <- data.frame(age0_c=rep(agepredict,l), 
                   therap0=as.factor(rep(therapypredict,l)), 
                   tstart = rep(0,l ), 
                   fuptime=timepredict, 
                   ind.status=rep(0,l))
preds <- 1-exp(-predict(m_hyp3, newdata=covs, type="expected")) # see help(predict.coxph), survival prob is exp(-expected)
lines(timepredict, preds, type="s", lty=7, col=4,lwd=2)
max(preds[timepredict<=10])

#hyp_4: time-varying covariates, modelling tx
covs <- data.frame(ind.tx = rep(0,3),
                   tgroup=1:3, 
                   age0_c = rep(agepredict,3), 
                   therap0=as.factor(rep(therapypredict,3)), 
                   tstart = c(0,3,8), 
                   fuptime=c(3,8,10), 
                   ind.event=rep(0,3), 
                   curve=rep(1,3))
sfit_hyp4d <- survfit(m_hyp4d, newdata=covs, id=curve)
lines(sfit_hyp4d, col=4, lty=3, lwd=2, conf.int=F, fun="event")
max(1-sfit_hyp4d$surv[sfit_hyp4d$time<=10])

# agepredict=10
title(main="patient with age 70 on hemodialysis")
text(10,0.905, paste("91-92","%","hypothetical"),col=4, pos=4)

# agepredict=-10
title(main="patient with age 50 on hemodialysis")
text(10,0.59, paste("58-60","%","hypothetical"),col=4, pos=4)
