# Supplementary material for: Prediction meets causal inference: the role of treatment in clinical prediction models
Source: Eur J Epidemiol. 2020 May 22;35(7):619–30. doi: 10.1007/s10654-020-00636-1 (PMC7387325; doi:10.1007/s10654-020-00636-1)
Supplement: Supplementary file 1 — Supplementary material 1 (ZIP 126 KB) [file 10654_2020_636_MOESM1_ESM.zip › Predictimands_Imputation.R]

#------------------------------------------------------------------------------#
# Prediction meets causal inference
# Imputation of type-varying covariate information
#
# Author: Nan van Geloven
# February 2020
#------------------------------------------------------------------------------#

# Impute covariate (charl, bmi, ca) values at timepoints with missing values 
# Method from code Willem vd Wal see http://vanderwalresearch.com/blog/13-rtutorial-wtchr
# Add the longitudinal covariate, version III: incomplete data, imputation from 
# mixed model. 
# In this analysis, we impute all needed measurements with a mixed model, fitted on 
# the original measurements. This could be useful when assuming that there's an 
# underlying "true" value that affects dropout. Fit a mixed model with a random 
# intercept and slope on, and fixed effects of tx. Use the lme() function from
# the nlme library 

### Imputation comorbidity score ----
summary(L_long$charl)
summary(L_long$fuptime)
L_long_ch <- L_long[!is.na(L_long$charl),]

# Fit the model, only for patients with at least one charl measurement, 
# random slope did not converge
mod.charl <- lme(charl ~ fuptime + age0_c + therap0 , 
                 random = ~ 1 | id, data = L_long_ch) 
summary(mod.charl)

# Impute missing comorbidity values in basic df and inspect graphically
plot(L_long_ch$fuptime, L_long_ch$charl)
basic_dat$charl.imputed <- predict(mod.charl, newdata = basic_dat)
lines(basic_dat$fuptime,basic_dat$charl.imputed)
summary(basic_dat$charl.imputed) 

# Impute median for patients with no comorbidity score measurement at all
basic_dat$charl.imputed[is.na(basic_dat$charl.imputed)] <-
  median(basic_dat$charl.imputed[!is.na(basic_dat$charl.imputed)])
summary(basic_dat$fuptime)
summary(L_long_ch$charl)
summary(basic_dat$charl.imputed)

### Imputation BMI ----
summary(L_long$bmi)

# Imputation model only for patients with at least one BMI measurement
L_long_bmi <- L_long[!is.na(L_long$bmi),]

# Used only random intercept, otherwise weird extrapolations (negative bmi) imputed
mod.bmi <- lme(bmi ~ fuptime + age0_c + therap0,
               random = ~ 1 | id, data = L_long_bmi) 
summary(mod.bmi)

# Impute missing BMI values in basic df and inspect graphically
plot(L_long_bmi$fuptime, L_long_bmi$bmi)
basic_dat$bmi.imputed <- predict(mod.bmi, newdata = basic_dat)
lines(basic_dat$fuptime,basic_dat$bmi.imputed)

summary(basic_dat$bmi.imputed) # still contains 7308 NAs (in original data)
# unique(basic_dat$id[is.na(basic_dat$bmi.imputed)])
# NAs seems to be related to 17 patients with no BMI measurement at all
# replace by the median
basic_dat$bmi.imputed[is.na(basic_dat$bmi.imputed)] <-
  median(basic_dat$bmi.imputed[!is.na(basic_dat$bmi.imputed)])

# Inspect imputed BMI values
summary(L_long_ch$bmi)
summary(basic_dat$bmi.imputed)

### Imputation calcium ----
summary(L_long$ca)
L_long_ca <- L_long[!is.na(L_long$ca),]
mod.ca <- lme(ca~ fuptime + age0_c + therap0, 
              random= ~fuptime | id, data=L_long_ca)
summary(mod.ca)

# Impute missing calcium values in basic df and inspect graphically
plot(L_long_ca$fuptime, L_long_ca$ca)
basic_dat$ca.imputed <- predict(mod.ca, newdata = basic_dat)
lines(basic_dat$fuptime,basic_dat$ca.imputed)

summary(basic_dat$ca.imputed) 

# For patients with no ca measurements at all replace by the median
basic_dat$ca.imputed[is.na(basic_dat$ca.imputed)] <-
  median(basic_dat$ca.imputed[!is.na(basic_dat$ca.imputed)])
summary(basic_dat$ca.imputed)
