# Supplementary material for: Prediction meets causal inference: the role of treatment in clinical prediction models
Source: Eur J Epidemiol. 2020 May 22;35(7):619–30. doi: 10.1007/s10654-020-00636-1 (PMC7387325; doi:10.1007/s10654-020-00636-1)
Supplement: Supplementary file 1 — Supplementary material 1 (ZIP 126 KB) [file 10654_2020_636_MOESM1_ESM.zip › ReadMe.txt]

This R code accompanies the paper "Prediction meets causal inference: the role of treatment in clinical prediction models".
Authors: N van Geloven, SA Swanson, CL Ramspek, K Luijken, M van Diepen, TP Morris, RHH Groenwold, HC van Houwelingen, H Putter, S Le Cessie
Responsible for the code / questions can be addressed to: Nan van Geloven (n.van_geloven@lumc.nl)

sessionInfo:
R version 3.6.2 (2019-12-12)
Platform: x86_64-w64-mingw32/x64 (64-bit)
Running under: Windows 10 x64 (build 18362)

File 'Predictimands_AnalysisSimulatedData.R' contains analysis code for four modelling
strategies discussed in the article:
1. Ignore treatment strategy 
2. Composite strategy
3. While untreated strategy
4. Hypothetical strategy.

File 'Predictimands_Imputation.R' contains auxiliary code used for imputation of the time varying covariates used in strategy 4.

Due to confidentiality issues we are not able to provide the real data presented in Section 5 of the paper. A fake dataset with similar features 
as the real data ("neco_simulated_data_n1000.RData") is included in the supplementary material so that the code can be explored.
